# Supplementary material for: Nidogen 2 Overexpression Promotes Hepatosteatosis and Atherosclerosis
Source: Int J Mol Sci. 2024 Nov 28;25(23):12782. doi: 10.3390/ijms252312782 (PMC11641205; doi:10.3390/ijms252312782)
Supplement: Supplementary file 1 [file ijms-25-12782-s001.zip]

Archive with 1 entries (1 files):
- ijms-3307506-supplementary.pdf
